# Supplementary material for: Research on the impact of graphene oxide in feed on growth and health parameters in calves
Source: Front Toxicol. 2025 Jul 30;7:1560078. doi: 10.3389/ftox.2025.1560078 (PMC12343503; doi:10.3389/ftox.2025.1560078)
Supplement: Supplementary file 1 [file Table1.xlsx]

## Sheet: hm_konec
			Treatment	emmean	SE	Sig
			T1	375.5	7.03248	a
Hmotnost na konci			T2	383	7.03248	a		F test, p value
			T3	372.5	7.03248	a		0.5986
			T4	374	7.03248	a
			T5	380.5	7.03248	a
			T6	382	7.03248	a
			T7	364	7.03248	a
			T8	379.25	7.03248	a
			Treatment	emmean	SE	Sig
			T1	4.04539	0.133337	a
			T2	4.22684	0.133337	a		F test, p value
			T3	4.26676	0.133337	a		0.4832
játra			T4	4.20579	0.133337	a
			T5	4.35288	0.133337	a
			T6	4.08095	0.133337	a
			T7	3.95823	0.133337	a
			T8	4.09546	0.133337	a
			Treatment	emmean	SE	Sig
			T1	3.40401	0.163142	a
			T2	3.46787	0.163142	a
střevo			T3	3.06589	0.163142	a		F test, p value
			T4	3.03742	0.163142	a		0.3114
			T5	3.18838	0.163142	a
			T6	3.02172	0.163142	a
			T7	3.04212	0.163142	a
			T8	3.00902	0.163142	a

## Sheet: krevní_obraz
			Treatment	emmean	SE
			control	138.725	4.51618
Hb			T1	135.472	4.51618
			T2	141.743	4.51618
			T3	138.652	4.51618
			T4	133.66	4.51618
			T5	132.592	4.51618
			T6	128.092	4.51618
			T8	133.993	4.51618
			Treatment	emmean	SE
			control	0.4	0.0143178
			T1	0.39	0.0143178
Ht			T2	0.405	0.0143178
			T3	0.405	0.0143178
			T4	0.385	0.0143178
			T5	0.381667	0.0143178
			T6	0.363333	0.0143178
			T8	0.393333	0.0143178
			Treatment	emmean	SE
			control	6.78333	0.154437
ERY			T1	6.63167	0.154437
			T2	6.83333	0.154437
			T3	6.755	0.154437
			T4	6.485	0.154437
			T5	6.53833	0.154437
			T6	6.40167	0.154437
			T8	6.615	0.154437
			Treatment	emmean	SE
			control	6.11	0.411318
LEU			T1	5.725	0.411318
			T2	5.45333	0.411318
			T3	6.24	0.411318
			T4	6.49	0.411318
			T5	5.88333	0.411318
			T6	6.02333	0.411318
			T8	6.485	0.411318

## Sheet: hm_pokus
				Treatment	emmean	SE	Sig
				T1	258.35	4.29151	a
				T2	269.733	4.29151	a
				T3	260.804	4.29151	a		F test, p value
				T4	266.2	4.29151	a		0.1391
				T5	275.175	4.29151	a
				T6	267.125	4.29151	a
				T7	270.071	4.29151	a							Date	emmean	SE	Sig
				T8	271.642	4.29151	a							D1	172.188	3.01214	a
														D2	248.485	3.01214	b		F test, p value
														D3	301.6	3.01214	c		<.0001
														D4	347.277	3.01214	d
				Treatment	Date	emmean	SE
				T1	D1	161	8.51961
				T2	D1	177.167	8.51961
				T3	D1	166.167	8.51961
				T4	D1	167.167	8.51961
				T5	D1	181.833	8.51961
				T6	D1	174.333	8.51961
				T7	D1	175.333	8.51961
				T8	D1	174.5	8.51961
Date = datum vážení				T1	D2	237.25	8.51961
				T2	D2	251.75	8.51961
				T3	D2	249.033	8.51961
				T4	D2	250.55	8.51961
				T5	D2	257.633	8.51961
				T6	D2	243.3	8.51961
				T7	D2	250.15	8.51961
				T8	D2	248.217	8.51961		F test, p value
				T1	D3	293.65	8.51961		0.9997
				T2	D3	305.683	8.51961
				T3	D3	284.617	8.51961
				T4	D3	303.5	8.51961
				T5	D3	310.233	8.51961
				T6	D3	301.65	8.51961
				T7	D3	305	8.51961
				T8	D3	308.467	8.51961
				T1	D4	341.5	8.51961
				T2	D4	344.333	8.51961
				T3	D4	343.4	8.51961
				T4	D4	343.583	8.51961
				T5	D4	351	8.51961
				T6	D4	349.217	8.51961
				T7	D4	349.8	8.51961
				T8	D4	355.383	8.51961

## Sheet: protein_střevo
		Treatment	emmean	SE
		control	6.29038	0.645407		T1-control			T1-control
		T1	4.01317	0.645407		T2-control	**		T2-control
		T2	2.98127	0.645407		T3-control			T3-control
		T3	5.0123	0.645407		T4-control	*		T4-control
		T4	3.71173	0.645407		T5-control			T5-control
		T5	4.1729	0.645407		T6-control			T6-control
		T6	4.58197	0.645407		T8-control			T7-control
		T8	5.31305	0.645407

## Sheet: GPX_SOD
			Treatment	emmean	SE
			control	79.9135	3.04013		T1-control			T1-control
			T1	77.0975	3.04013		T2-control			T2-control
GPX			T2	72.5473	3.04013		T3-control			T3-control
			T3	77.979	3.04013		T4-control	*		T4-control	**
			T4	67.6502	3.04013		T5-control			T5-control
			T5	74.778	3.04013		T6-control			T6-control
			T6	73.3405	3.04013		T8-control			T7-control
			T8	83.316	3.04013
			Treatment	emmean	SE
			control	174.426	9.00662		T1-control	.		T1-control
			T1	206.289	9.00662		T2-control			T2-control
			T2	193.854	9.00662		T3-control			T3-control
			T3	194.982	9.00662		T4-control			T4-control	**
SOD			T4	198.506	9.00662		T5-control	.		T5-control
			T5	206.134	9.00662		T6-control			T6-control
			T6	164.81	9.00662		T8-control			T7-control
			T8	196.611	9.00662

## Sheet: enzymy_jaterní_krev
			Treatment	response	SE
ALB			control	40.707	0.819281		T1-control	*		T1-control
			T1	37.5855	0.756455		T2-control			T2-control
			T2	38.3392	0.771628		T3-control	***		T3-control
			T3	35.5665	0.71582		T4-control	*		T4-control
			T4	37.3347	0.751409		T5-control			T5-control
			T5	37.8197	0.761171		T6-control	***		T6-control
			T6	35.722	0.718952		T8-control			T7-control
			T8	38.0255	0.765313
			Treatment	response	SE
			control	2.02925	0.160266
			T1	2.12775	0.168045
			T2	2.2415	0.177029
ALP			T3	1.9845	0.156731
			T4	2.121	0.167512
			T5	2.16125	0.170691
			T6	2.134	0.168539
			T8	2.34275	0.185026
			Treatment	response	SE
			control	2.3544	0.346538		T1-control			T1-control
ALT			T1	1.65025	0.271566		T2-control	***		T2-control
			T2	0.611167	0.0821183		T3-control	*		T3-control
			T3	1.033	0.169991		T4-control			T4-control	.
			T4	2.012	0.331096		T5-control			T5-control
			T5	1.881	0.357424		T6-control			T6-control	**
			T6	2.504	0.41206		T8-control	**		T7-control	**
			T8	0.927	0.152548
			Treatment	response	SE
			control	4.335	1.15128		T1-control	**		T1-control
			T1	0.809333	0.248192		T2-control	*		T2-control
			T2	2.0475	0.54377		T3-control	.		T3-control
AST			T3	2.2725	0.603524		T4-control	*		T4-control
			T4	1.183	0.444315		T5-control			T5-control
			T5	2.6495	0.703647		T6-control	*		T6-control
			T6	2.04833	0.628143		T8-control	.		T7-control
			T8	2.5642	0.609099
			Treatment	response	SE
			control	7.572	0.310007
GLUC			T1	7.66225	0.313702		T1-control			T1-control
			T2	5.97	0.244419		T2-control	**		T2-control	**
			T3	6.08575	0.249158		T3-control	**		T3-control	**
			T4	7.0225	0.28751		T4-control			T4-control
			T5	7.1525	0.292832		T5-control			T5-control
			T6	7.6645	0.313794		T6-control			T6-control
			T8	7.65433	0.361858		T8-control			T7-control
			Treatment	response	SE
			control	74.56	1.95362		T1-control	***		T1-control	***
			T1	53.8417	1.41076		T2-control	***		T2-control	**
			T2	55.6387	1.45785		T3-control	***		T3-control	**
T_PROT			T3	55.6347	1.45774		T4-control	***		T4-control	**
			T4	55.0615	1.44272		T5-control	***		T5-control	**
			T5	55.7418	1.46055		T6-control	***		T6-control	***
			T6	53.1432	1.39246		T8-control	***		T7-control	***
			T8	63.8008	1.67171
			Treatment	response	SE
			control	1.63675	0.0538973		T1-control	***		T1-control
			T1	1.35075	0.0444795		T2-control	***		T2-control	***
			T2	1.0115	0.0333082		T3-control	***		T3-control	***
			T3	1.00575	0.0331188		T4-control	***		T4-control	**
TAS			T4	1.1755	0.0387086		T5-control			T5-control
			T5	1.56275	0.0514605		T6-control			T6-control	*
			T6	1.63625	0.0538808		T8-control	**		T7-control	**
			T8	1.4235	0.0468751

## Sheet: ALP_GLU_SOD
			Treatment	emmean	SE
			control	0.514	0.0410195			T1-control			T1-control
			T1	0.4894	0.0449346			T2-control			T2-control
			T2	0.536	0.0410195			T3-control			T3-control
ALP			T3	0.369	0.0502384			T4-control			T4-control
			T4	0.3835	0.0502384			T5-control			T5-control
			T5	0.522	0.0502384			T6-control			T6-control
			T6	0.46225	0.0502384			T8-control			T8-control
			T8	0.386	0.0410195
			Treatment	emmean	SE
			control	18.6958	0.546787			T1-control			T1-control
			T1	16.6852	0.546787			T2-control	**		T2-control
			T2	15.358	0.546787			T3-control			T3-control
GLUC			T3	17.214	0.546787			T4-control			T4-control
			T4	16.535	0.546787			T5-control			T5-control
			T5	17.2477	0.546787			T6-control			T6-control
			T6	16.5885	0.546787			T8-control			T8-control
			T8	17.1137	0.546787
			Treatment	emmean	SE
			control	1233.75	34.2591			T1-control	***		T1-control
SOD			T1	919.057	38.3028			T2-control	**		T2-control
			T2	1015.61	38.3028			T3-control	***		T3-control
			T3	955.966	38.3028			T4-control	**		T4-control
			T4	1017.82	38.3028			T5-control	*		T5-control
			T5	1072.45	38.3028			T6-control			T6-control
			T6	1152.91	38.3028			T8-control	**		T7-control	**
			T8	1055.07	34.2591
